# Supplementary material for: Incidence of Air Leaks in Critically Ill Patients with Acute Hypoxemic Respiratory Failure Due to COVID-19
Source: Diagnostics (Basel). 2023 Mar 17;13(6):1156. doi: 10.3390/diagnostics13061156 (PMC10046975; doi:10.3390/diagnostics13061156)
Supplement: Supplementary file 1 [file diagnostics-13-01156-s001.zip]

Archive with 1 entries (1 files):
- diagnostics-2276076-supplementary.pdf
